# Supplementary material for: Analysis of concordance of different haplotype block partitioning algorithms
Source: BMC Bioinformatics. 2005 Dec 15;6:303. doi: 10.1186/1471-2105-6-303 (PMC1343594; doi:10.1186/1471-2105-6-303)
Supplement: Additional File 7 — Supplementary file 7 is an Excel sheet containing descriptive statistics for population partitions using all 1000 haplotypes for European, African American, East Asian populations for all SNP density and MAF conditions. [file 1471-2105-6-303-S7.xls]

## Sheet: Sheet1
Method	Density	MAF	number blocks	bp/block	SNP/block	coverage	Descriptive block partition statistics using all 1000 European haplotypes
HapBlock	all	0.001	180	951.63	7.79	0.856	for all SNP density, MAF conditions
Gabriel	all	0.001	39	4414.28	31.41	0.861
MDBlocks	all	0.001	na	na	na	na
HapBlock	all	0.05	110	1378.35	4.44	0.758
Gabriel	all	0.05	40	4146.35	11.97	0.829
MDBlocks	all	0.05	16	11556.6	30.5	0.924
HapBlock	all	0.1	48	3363.6	7.64	0.807
Gabriel	all	0.1	33	4837.52	10.84	0.798
MDBlocks	all	0.1	18	9348.78	20.39	0.844
HapBlock	1kb	0.001	35	4715.31	5.71	0.825
Gabriel	1kb	0.001	17	6239.88	7.24	0.53
MDBlocks	1kb	0.001	5	39037.4	40	0.975
HapBlock	1kb	0.05	44	3387.98	3.86	0.745
Gabriel	1kb	0.05	31	4946.9	5.19	0.766
MDBlocks	1kb	0.05	9	20777.4	18.89	0.934
HapBlock	1kb	0.1	31	4951.29	4.74	0.767
Gabriel	1kb	0.1	30	4660.53	4.6	0.7
MDBlocks	1kb	0.1	10	17800.8	14.7	0.89
HapBlock	5kb	0.001	6	28399	6.67	0.852
Gabriel	5kb	0.001	4	7559	2.5	0.151
MDBlocks	5kb	0.001	4	44944.2	10	0.898
HapBlock	5kb	0.05	12	11790.3	3.33	0.707
Gabriel	5kb	0.05	10	7240.4	2.5	0.362
MDBlocks	5kb	0.05	3	61636.7	13.33	0.924
HapBlock	5kb	0.1	12	11789.8	3.33	0.707
Gabriel	5kb	0.1	11	7505	3.64	0.412
MDBlocks	5kb	0.1	5	34612.8	8	0.865
Method	Density	MAF	number blocks	SNP/block	bp/block	coverage	Descriptive block partition statistics using all 1000 African American haplotypes
HapBlock	all	0.001	232	4.99	733.52	0.85	for all SNP density, MAF conditions
Gabriel	all	0.001	40	26.68	4433.62	0.89
MDBlocks	all	0.001	na	na	na	na
HapBlock	all	0.05	90	6.53	1987.44	0.89
Gabriel	all	0.05	10	16.07	4429.26	0.6
MDBlocks	all	0.05	10	58.8	19545.5	0.98
HapBlock	all	0.1	61	6.26	2499.93	0.76
Gabriel	all	0.1	36	10.25	4416.75	0.8
MDBlocks	all	0.1	18	21.22	10004.4	0.9
HapBlock	1kb	0.001	23	8.65	7717.26	0.89
Gabriel	1kb	0.001	10	5.9	4894.8	0.24
MDBlocks	1kb	0.001	3	66.33	65742.3	0.99
HapBlock	1kb	0.05	22	8.64	8121.64	0.89
Gabriel	1kb	0.05	10	4.4	3484.6	0.17
MDBlocks	1kb	0.05	3	63.33	66063	0.99
HapBlock	1kb	0.1	19	8.53	9287.11	0.88
Gabriel	1kb	0.1	8	5.25	5264.38	0.21
MDBlocks	1kb	0.1	3	54	65523.3	0.98
HapBlock	5kb	0.001	7	5.71	23668.9	0.83
Gabriel	5kb	0.001	1	2	5096	0.03
MDBlocks	5kb	0.001	2	20	94998	0.95
HapBlock	5kb	0.05	6	6.67	28299.8	0.83
Gabriel	5kb	0.05	0	0	0	0
MDBlocks	5kb	0.05	4	10	44946.8	0.9
HapBlock	5kb	0.1	7	5.71	23442.7	0.82
Gabriel	5kb	0.1	1	3	10171	0.05
MDBlocks	5kb	0.1	1	40	195665	0.98
Method	Density	MAF	number blocks	SNP/block	bp/block	coverage	Descriptive block partition statistics using all 1000 East Asian haplotypes
HapBlock	all	0.001	208	5.4	831.83	0.87	for all SNP density,MAF conditions
Gabriel	all	0.001	41	24.12	3966.02	0.81
MDBlocks	all	na	na	na	na	na
HapBlock	all	0.05	67	7.48	2645.16	0.89
Gabriel	all	0.05	24	13.88	4103.38	0.49
MDBlocks	all	0.05	7	71.57	27734.6	0.97
HapBlock	all	0.1	57	5.84	2596.74	0.74
Gabriel	all	0.1	38	8.34	3437.13	0.65
MDBlocks	all	0.1	18	18.5	10006.1	0.9
HapBlock	1kb	0.001	30	6.6	5687.73	0.85
Gabriel	1kb	0.001	19	5	3963.32	0.38
MDBlocks	1kb	0.001	3	66	65558.3	0.98
HapBlock	1kb	0.05	21	8.24	8459.19	0.89
Gabriel	1kb	0.05	8	6.38	5921.38	0.24
MDBlocks	1kb	0.05	4	43.25	48746.2	0.97
HapBlock	1kb	0.1	17	8.35	10717.4	0.91
Gabriel	1kb	0.1	6	7.67	9118	0.27
MDBlocks	1kb	0.1	4	35.5	47846.5	0.96
HapBlock	5kb	0.001	7	5.71	23603.7	0.83
Gabriel	5kb	0.001	2	3.5	12503	0.13
MDBlocks	5kb	0.001	3	13.33	61741.3	0.93
HapBlock	5kb	0.05	7	5.71	23993.1	0.84
Gabriel	5kb	0.05	2	3.5	13052	0.13
MDBlocks	5kb	0.05	2	20	94861	0.95
HapBlock	5kb	0.1	7	5.71	24233.1	0.85
Gabriel	5kb	0.1	2	4	15077.5	0.15
MDBlocks	5kb	0.1	3	13.33	61418.3	0.92
